# Supplementary material for: Unsupervised Clustering of Missense Variants in HNF1A Using Multidimensional Functional Data Aids Clinical Interpretation
Source: Am J Hum Genet. 2020 Sep 9;107(4):670–82. doi: 10.1016/j.ajhg.2020.08.016 (PMC7536579; doi:10.1016/j.ajhg.2020.08.016)
Supplement: Table S1. Exome-Detected HNF1A Missense Alleles Selected for Functional Follow-Up (n = 73) — HNF1A reference sequence = NM_000545.6. Color coding of first three columns (Variant and CDS position NM_0005454): blue = Oxford variant set; red = Bergen variant set; gray = variants shared and characterised by both research groups at Oxford and Bergen. Green highlights variants identified with a prevalence greater than 0. [file mmc2.xlsx]

## Sheet: Sheet1
Amino acid Change	CDS position NM_000545.5	Codon alteration	African American	East Asian	Europeans	Hispanic	South Asian	Case	Control	SIFT v6.2.0	PolyPhen-2	mutationTaster	CADD
p.T10M	29	aCg/aTg	1	1	0	1	0	0	3	tolerated	probably damaging 0.965	polymorphism	23.7
p.I27L	79	Atc/Ctc	484	1483	2829	1118	1433	3746	3601	tolerated	benign 0.025	polymorphism	25.6
p.G31D	92	gGt/gAt	1	0	2	6	0	5	4	deleterious	benign 0.021	disease causing	22.8
p.P43T	127	Ccc/Acc	0	0	0	1	0	0	1	tolerated	benign 0.018	polymorphism	8.259
p.G47R	139	Ggg/Cgg	0	0	1	0	0	1	0	deleterious	benign 0.001	polymorphism	10.71
p.E48K	142	Gag/Aag	0	0	2	0	0	1	1	deleterious	benign 0.322	disease causing	18.32
p.G52A	155	gGc/gCc	17	0	0	0	0	6	11	deleterious	benign 0.001	polymorphism	0.001
p.N62S	185	aAt/aGt	0	1	0	0	1	1	1	deleterious	probably damaging 0.975	disease causing	22.1
p.D72Y	214	Gac/Tac	1	0	0	0	0	1	0	deleterious	probably damaging 0.956	disease causing	26.7
p.T82M	245	aCg/aTg	0	1	0	0	0	0	1	deleterious	benign 0.025	polymorphism	27
p.L86H	257	cTc/cAc	0	0	1	0	0	0	1	deleterious	probably damaging 1.000	disease causing	26.3
p.A97V	290	gCg/gTg	1	0	0	1	0	1	1	deleterious	probably damaging 0.966	disease causing	25.2
p.A98V	293	gCc/gTc	26	0	357	54	281	396	322	deleterious	benign	polymorphism	23.4
p.Q100K	298	Cag/Aag	1	0	0	0	0	1	0	deleterious	benign 0.397	disease causing	20.9
p.R114C	340	Cgt/Tgt	0	0	0	0	1	1	0	deleterious	probably damaging 1.000	disease causing	34
p.R114H	341	cGt/cAt	0	0	1	0	0	0	1	tolerated	benign 0.378	disease causing	22.9
p.R131Q	392	cGg/cAg	0	0	1	0	0	1	0	deleterious	probably damaging 1.000	disease causing	34
p.T156M	467	aCg/aTg	0	0	0	0	2	0	2	deleterious	probably damaging 1.000	disease causing	23.6
p.A161T	481	Gcc/Acc	0	0	0	0	1	0	1	deleterious	probably damaging 1.000	disease causing	31
p.R171Q	512	cGa/cAa	0	1	0	0	0	1	0	deleterious	probably damaging 1.000	disease causing	24.1
p.A174V	521	gCg/gTg	0	0	0	3	0	1	2	deleterious	possibly damaging 0.845	disease causing	23
p.Q175R	524	cAg/cGg	1	0	0	0	0	0	1	tolerated	benign 0.000	disease causing	6.627
p.G181A	542	gGg/gCg	0	0	0	3	0	2	1	deleterious	benign 0.011	disease causing	10.44
p.T196A	586	Acc/Gcc	0	0	5	0	0	1	4	deleterious	benign 0.255	disease causing	14.81
p.A276D	827	gCc/gAc	1	0	0	0	0	1	0	deleterious	probably damaging 0.999	disease causing	34
p.R278Q	833	cGg/cAg	0	1	0	0	0	1	0	deleterious	probably damaging 0.998	disease causing	34
p.G288R	862	Ggg/Agg	0	0	1	4	0	3	2	deleterious	probably damaging 0.999	disease causing	24.4
p.P290H	869	cCc/cAc	0	0	1	2	0	2	0	toelrated	possibly damaging 0.857	polymorphism	20.7
p.P291S	871	Cca/Tca	0	0	7	1	0	4	4	deleterious	benign 0.001	polymorphism	0.019
p.P291Q	872	cCa/cAa	5	0	0	0	2	4	3	deleterious	benign 0.174	polymorphism	7.117
p.A311D	932	gCc/gAc	0	1	0	0	0	0	1	deleterious	possibly damaging 0.650	polymorphism	16.63
p.R321C	961	Cgc/Tgc	0	0	0	0	1	0	1	deleterious	probably damaging 1.000	disease causing	26.5
p.R321H	962	cGc/cAc	0	1	0	0	0	1	0	deleterious	probably damaging 1.000	disease causing	25.5
p.Y322C	965	tAt/tGt	10	0	0	0	0	6	4	deleterious	probably damaging 1.000	disease causing	24.7
p.A326V	977	gCg/gTg	0	3	0	0	0	1	2	tolerated	benign 0.153	polymorphism	11.69
p.P334H	1001	cCc/cAc	0	1	0	0	0	1	0	deleterious	probably damaging 0.913	disease causing	23.1
p.G339S	1015	Ggt/Agt	0	0	0	4	1	3	2	tolerated	benign 0.046	polymorphism	9.323
p.P340A	1018	Ccc/Gcc	0	0	2	0	0	1	1	tolerated	benign 0.002	polymorphism	0.161
p.T354M	1061	aCg/aTg	0	0	1	0	0	0	1	deleterious	probably damaging 0.990	polymorphism	23
p.L363P	1088	cTg/cCg	0	0	1	0	0	0	1	deleterious	probably damaging 1.000	disease causing	NA
p.P379T	1135	Cct/Act	0	0	3	1	7	8	3	deleterious	probably damaging 1.000	disease causing	26.5
p.T382I	1145	aCc/aTc	0	0	1	0	0	1	0	deleterious	probably damaging 1.000	disease causing	29.3
p.L389V	1165	Ttg/Gtg	29	0	0	0	0	15	14	tolerated	possibly damaging 0.763	disease causing	12.49
p.N397S	1190	aAc/aGc	0	0	0	0	1	0	1	tolerated	benign 0.139	polymorphism	14.24
p.M412T	1235	aTg/aCg	0	0	0	0	1	1	0	deleterious	probably damaging 0.999	disease causing	25.6
p.L438P	1313	cTg/cCg	0	0	0	0	1	1	0	deleterious	probably damaging 0.999	disease causing	28.1
p.T441K	1322	aCg/aAg	0	0	1	0	1	1	1	deleterious	bening 0.064	disease causing	25.7
p.V462I	1384	Gtc/Atc	1	0	0	0	0	0	1	deleterious	probably damaging 0.959	disease causing	19.24
p.H469Y	1405	Cac/Tac	0	0	1	0	0	1	0	deleterious	probably damaging 0.998	disease causing	23.5
p.P475L	1424	cCg/cTg	0	0	1	0	0	1	0	deleterious	probably damaging 0.999	disease causing	23.8
p.Q486R	1457	cAg/cGg	0	0	0	1	0	0	1	deleterious	possibly damaging 0.701	disease causing	25
p.S487N	1460	aGc/aAc	463	1630	2556	1144	1466	3672	3587	deleterious	benign 0.014	polymorphism	15.32
p.M490T	1469	aTg/aCg	0	0	1	0	0	0	1	deleterious	probably damaging 0.989	disease causing	25.8
p.E508K	1522	Gag/Aag	0	0	0	7	0	6	1	deleterious	probably damaging 0.991	disease causing	32
p.T513S	1537	Acc/Tcc	0	0	1	0	0	1	0	tolerated	benign 0.139	polymorphism	9.125
p.H514R	1541	cAc/cGc	0	0	19	0	0	14	5	deleterious	probably damaging 0.996	disease causing	22.5
p.T515K	1544	aCg/aAg	4	2	0	0	0	2	4	deleterious	probably damaging 0.962	disease causing	35
p.L518F	1552	Ctc/Ttc	0	0	0	0	1	0	1	tolerated	benign 0.004	disease causing	17.58
p.I524T	1571	aTc/aCc	0	0	0	0	1	0	1	tolerated	probably damaging 0.989	disease causing	25.4
p.D526N	1576	Gac/Aac	0	0	1	0	0	1	0	deleterious	probably damaging 1.000	disease causing	NA
p.S535R	1605	agC/agA	0	0	0	0	1	1	0	deleterious	possibly damaging 0.928	disease causing	33
p.T537M	1610	aCg/aTg	0	0	0	0	1	0	1	deleterious	probably damaging 1.000	disease causing	35
p.L565V	1693	Ctc/Gtc	0	0	0	0	1	0	1	tolerated	benign 0.002	polymorphism	17.81
p.S574G	1720	Agc/Ggc	2075	2144	4561	1878	0	5373	5285	deleterious	benign 0.002	polymorphism	5.414
p.I575N	1724	aTc/aAc	0	0	0	0	3	1	2	deleterious	probably damaging 0.993	disease causing	25.4
p.H577D	1729	Cac/Gac	0	0	5	0	0	4	1	deleterious	benign 0.000	disease causing	24.2
p.H582R	1745	cAc/cGc	1	0	0	0	0	0	1	tolerated	possibly damaging 0.761	disease causing	13.64
p.R583Q	1748	cGg/cAg	2	0	3	0	1	1	5	deleterious	benign 0.007	disease causing	23.6
p.L584P	1751	cTc/cCc	0	0	0	0	1	1	0	deleterious	possibly damaging 0.956	disease causing	25
p.A586T	1756	Gcc/Acc	1	0	0	0	0	1	0	tolerated	benign 0.001	polymorphism	8.411
p.S592P	1774	Tcc/Ccc	0	0	1	0	0	0	1	deleterious	possibly damaging 0.949	disease causing	NA
p.S604R	1812	agC/agG	1	0	0	0	0	0	1	tolerated	benign 0.055	polymorphism	23.9
p.G606S	1816	Ggc/Agc	0	0	0	0	1	1	0	tolerated	benign 0.003	disease causing	12.26
HNF1A reference sequence = NM_000545.6.
Colour coding of first three columns (Variant and CDS position NM_0005454): blue = Oxford variant set; red = Bergen variant set;
gray = variants shared and characterised by both research groups at Oxford and Bergen. Green highlights variants identified with a prevalence greater than 0.
