# Supplementary material for: Unsupervised Clustering of Missense Variants in HNF1A Using Multidimensional Functional Data Aids Clinical Interpretation
Source: Am J Hum Genet. 2020 Sep 9;107(4):670–82. doi: 10.1016/j.ajhg.2020.08.016 (PMC7536579; doi:10.1016/j.ajhg.2020.08.016)
Supplement: Table S2. MODY Reference Alleles (n = 6) [file mmc3.xlsx]

## Sheet: Sheet1
Aa sub	CDS position NM_000545	RefSNP	ClinVar condition; clinical significnace	gnomAD allele freq	HGMD	SIFT v6.2.0	PolyPhen-2	mutationTaster	CADD	Refs
p.P112L	c.c.335C>T	rs137853243	MODY3; pathogenic	4.064×10-6	present (HGMD ID CM004772)	deleterious	probably damaging 1.000	disease causing	34	(Bjørkhaug et al, 2000; Xu et al, 2002; Bjørkhaug et al 2003; Bellanne-Chantelot,et al 2008)
p.P447L	c.1340C>T	rs137853236	MODY3; pathogenic	not present	present (HGMD ID CM961362)	deleterious	probably damaging 1.000	disease causing	34	(Hansen et al, 1997; Yamagata et al, 1996; Bjørkhaug et al 2003; Bellanne-Chantelot,et al 2008; Stern et al, 2007; Pearson et al, 2007; Estalella et al, 2007; Johansen et al, 2005)
p.A116V	c.347C>T	rs752886203	not present	4.063×10-6	present (HGMD ID CM015315)	deleterious	probably damaging 1.000	disease causing	34	(Bellanne-Chantelot,et al 2008; Klupa et al, 2002; Ng et al, 2001)
p.R203H	c.608G>A	rs587780357	T1D; likely pathogenic	8.125×10-6	present (HGMD ID CM993816)	deleterious	probably damaging 1.000	disease causing	29	(Awata et al 1998; Bellanne -Chantelot, et al 2008; Johansen et al 2005; Ng et al 1999; Pruhova et al 2003; Tonooka et al 2002; Weng et al 2002; Xu et al 2004)
p.P519L	c.1556C>T	rs749673816	not present	not present	present (HGMD ID CM971460)	deleterious	probably damaging 1.000	disease causing	31	(Bellanne-Chantelot, et al 2008; Frayling et al 1997)
p.T260M	c.779C>T	rs886039544	not provided; pathogenic	not present	present HGMD ID CM971457)	deleterious	probably damaging 1.000	disease causing	NA	(Bellanne-Chantelot, et al 2008; Johansen et al, 2005; Yorifuji et al, 2012; (Bazalova et al, 2010; Glucksmann et al, 1997)
