# Supplementary material for: Unsupervised Clustering of Missense Variants in HNF1A Using Multidimensional Functional Data Aids Clinical Interpretation
Source: Am J Hum Genet. 2020 Sep 9;107(4):670–82. doi: 10.1016/j.ajhg.2020.08.016 (PMC7536579; doi:10.1016/j.ajhg.2020.08.016)
Supplement: Table S6. Clinical Features Associated with Functionally Clinically Discordant HNF1A Alleles in UK Registry — Clinical features and additional information available on each of the listed alleles from the UK MODY diagnostic registry. With the exception of p.R131Q (n = 4 documented cases; information displayed as range across the four), details are associated with a single case. Abbreviations: NGS = next generation sequencing; dx = diagnosis; SU = sulfonylurea; FH = family history; BMI = body mass index; HbA1c = glycated hemoglobin. [file mmc4.xlsx]

## Sheet: Sheet1
Allele	Age at dx	BMI (kg/m2)	HbA1c (%)	Treatment	Ethnicity	Family history	Other
p.A161T	N/A	N/A	N/A	N/A	Arab	N/A	-
p.A174V	25	N/A	12	initially insulin now diet controlled	white	mother with diabetes	pre-NGS panel of MODY genes (only HNF1A sequenced)
p.G47R	38	27	N/A	SU sensitive	white	child inherited allele has diabetes, islet auto-antibody negative	pre-NGS panel of MODY genes (only HNF1A sequenced)
p.G606S	32	24	8.6	OHA and insulin	middle eastern	father with diabetes	-
p.H469Y	13	21	N/A	diet and insulin	white	3 generations with diabetes (mother with diabetes)	co-expressed with HNF1A p.G207D
p.M412T	12	36	6	diet controlled and OHA	N/A	3 generations with diabetes, (mother with diabetes)	pre-NGS panel of MODY genes (only HNF1A sequenced);twin without variant: BMI 23, OGTT consistent with GCK-MODY
p.N62S	36	33	9.6	OHA	white (British)	mother and 4 siblings with diabetes	retinopathy, nephropathy; Pre-NGS panel of MODY genes (only HNF1A sequenced)
p.P291S	42	29	7.5	initially insulin now OHA	white	father with diabetes	-
p.R131Q	13-21	15-20	5.5-7.5	some diet controlled, some insulin	white (British)	> 2 generations with diabetes	-
(4 cases)
p.T10M	27	22	N/A	insulin	Chinese	N/A	pre-NGS panel of MODY genes (only HNF1A sequenced); alpha thalassemia
Clinical features and additional information available on each of the listed alleles from the UK MODY diagnostic registry.
With the exception of p.R131Q (n = 4 documented cases; information displayed as range across the four), details are associated with a single case.
Abbreviations: NGS = next generation sequencing; dx = diagnosis; SU = sulfonylurea; FH = family history; BMI = body mass index; HbA1c = glycated hemoglobin.
