# Supplementary material for: Unsupervised Clustering of Missense Variants in HNF1A Using Multidimensional Functional Data Aids Clinical Interpretation
Source: Am J Hum Genet. 2020 Sep 9;107(4):670–82. doi: 10.1016/j.ajhg.2020.08.016 (PMC7536579; doi:10.1016/j.ajhg.2020.08.016)
Supplement: Table S7. Clinical Features Associated with Functionally Clinically Discordant HNF1A Alleles in Norwegian Registry — Clinical features and additional information available on each of the listed alleles from the Norway MODY diagnostic registry. Abbreviations: NGS = next generation sequencing; dx = diagnosis; SU = sulfonylurea; FH = family history; BMI = body mass index; HbA1c = glycated hemoglobin [file mmc5.xlsx]

## Sheet: Sheet1
Allele	Age at dx	BMI (kg/m2)	HbA1c (%)	Treatment	Ethnicity	Family history	Other
p.T441K	11	26.9	8.6	insulin	Norwegian	3 generations with diabetes (mother with diabetes)	referred to clinic for MODY testing
p.H582R	11	28.9	7.4	initially diet now Metformin, Glibenclamid, lantus	Norwegian	mother, maternal grandmother, maternal great-grandmother, maternal grandfather, paternal grandmother have diabetes.	c-peptide 1000 pmol/l; mother carries the variant; maternal grandmother underwent genetic testing, does not carry allele
p.A586T	11	N/A	15.8	insulin	Middle Eastern (Iraqi)	none	c-peptide 78 pmol/l; not referred for MODY testing; antibody neg
p.T354M	12	N/A	14	N/A	Norwegian	maternal grandmother with diabetes	antibody neg; not referred for MODY testing
p.T354M	14	15.8	11.4	insulin	Norwegian	sister with diabetes	GAD 7.0 U/ml, IA2 22 U/ml; c-peptide 210 pmol/l; not referred for MODY testing
			.
Clinical features and additional information available on each of the listed alleles from the Norway MODY diagnostic registry.
Abbreviations: NGS = next generation sequencing; dx = diagnosis; SU = sulfonylurea; FH = family history; BMI = body mass index;
HbA1c = glycated hemoglobin.
